# Supplementary material for: Synthesis and Antiviral Activity of Nanowire Polymers Activated with Ag, Zn, and Cu Nanoclusters
Source: Pharmaceutics. 2025 Jul 6;17(7):887. doi: 10.3390/pharmaceutics17070887 (PMC12298448; doi:10.3390/pharmaceutics17070887)
Supplement: Supplementary file 1 [file pharmaceutics-17-00887-s001.zip]

Archive with 1 entries (1 files):
- pharmaceutics-3686927-supplementary.pdf
